# Supplementary material for: Intrathecal delivery of adipose-derived mesenchymal stem cells in traumatic spinal cord injury: Phase I trial
Source: Nat Commun. 2024 Apr 1;15:2201. doi: 10.1038/s41467-024-46259-y (PMC10984970; doi:10.1038/s41467-024-46259-y)
Supplement: Supplementary file 4 — Source Data [file 41467_2024_46259_MOESM4_ESM.xlsx]

## Sheet: Table 4
Patient 1
Somatosensory Evoked Potentials – Patient 1 (Baseline)									Somatosensory Evoked Potentials – Patient 1 (5 months post-injection)									Somatosensory Evoked Potentials – Patient 1 (18 months post-injection)
Nerve	Record Site	Amplitude Right	Amplitude Left	Amplitude Normal	Latency Right	Latency Left	Latency Normal		Nerve	Record Site	Amplitude Right	Amplitude Left	Amplitude Normal	Latency Right	Latency Left	Latency Normal		Nerve	Record Site	Amplitude Right	Amplitude Left	Amplitude Normal	Latency Right	Latency Left	Latency Normal
Median	Cervical, N13	0.8	1	(0.9-3.0)	15.4	15.1	(11.3-15.5)		Median	Cervical, N13	0.8	0.7	(0.9-3.0)	15.4	14.8	(11.3-15.5)		Median	Cervical, N13	-	1	(0.9-3.0)	-	19.5	(11.3-15.5)
	Clavicle, N9	1.3	1	(1.0-6.5)	9.7	9.9	(8.2-11.7)			Clavicle, N9	2.2	3.9	(1.0-6.5)	11.5	11.7	(8.2-11.7)			Clavicle, N9	1.8	2.7	(1.0-6.5)	10.8	11.3	(8.2-11.7)
	Scalp, N20	2.1	1.3	(0.5-8.7)	24.6	25.8	(16.9-21.9)			Scalp, N20	1.4	0.9	(0.5-8.7)	24.5	25.2	(16.9-21.9)			Scalp, N20	1.2	1.1	(0.5-8.7)	23.8	24.5	(16.9-21.9)
	N13-N20 Interval				9.2	10.7	(4.7-6.6)			N13-N20 Interval				9.1	10.4	(4.7-6.6)			N13-N20 Interval				-	5	(4.7-6.6)
	N9-N13 Interval				5.7	5.2	(2.2-4.7)			N9-N13 Interval				3.9	3.1	(2.2-4.7)			N9-N13 Interval				-	8.2	(2.2-4.7)
	N9-N20 Interval				14.9	15.9	(7.8-10.5)			N9-N20 Interval				13	13.5	(7.8-10.5)			N9-N20 Interval				13	13.2	(7.8-10.5)
Tibial	Cervical, N30	-	0.4	(0.4-1.5)	-	37.7	(24.0-37.0)		Tibial	Cervical, N30	-	-	(0.4-1.5)	-	-	(24.0-37.0)		Tibial	Cervical, N30	-	-	(0.4-1.5)	-	-	(24.0-37.0)
	Lumbar, N22	0.3	0.3	(0.0-2.8)	27	27.8	(18.0-28.0)			Lumbar, N22	0.4	0.3	(0.0-2.8)	27.2	27.8	(18.0-28.0)			Lumbar, N22	0.5	0.4	(0.0-2.8)	25.9	27.5	(18.0-28.0)
	Scalp,	0.4	0.6	(0.6-6.5)	50.2	54.3	(32.0-46.0)			Scalp,	0.5	0.6	(0.6-6.5)	53.9	53.1	(32.0-46.0)			Scalp,	0.5	0.5	(0.6-6.5)	43.8	52.2	(32.0-46.0)
	P38									P38									P38
	N22-N30 Interval				-	9.9	(5.5-11.0)			N22-N30 Interval				-	-	(5.5-11.0)			N22-N30 Interval				-	-	(5.5-11.0)
	N22-P38 Interval				23.2	26.5	(12.2-20.0)			N22-P38 Interval				26.7	25.3	(12.2-20.0)			N22-P38 Interval				17.9	24.7	(12.2-20.0)
	N30-P38 Interval				-	16.6	(5.0-12.0)			N30-P38 Interval				-	-	(5.0-12.0)			N30-P38 Interval				-	-	(5.0-12.0)
Amplitude is measured in microvolt (μV); Latency is measured in milliseconds(ms).									Amplitude is measured in microvolt (μV); Latency is measured in milliseconds(ms).									Amplitude is measured in microvolt (μV); Latency is measured in milliseconds(ms).
“-“ represents response that could not be obtained.									“-“ represents response that could not be obtained.									“-“ represents response that could not be obtained.
“NA” represents examination not performed.									“NA” represents examination not performed.									“NA” represents examination not performed.
Patient 2
Somatosensory Evoked Potentials – Patient 2 (Baseline)									Somatosensory Evoked Potentials – Patient 2 (9 months post-injection)									Somatosensory Evoked Potentials – Patient 2 (19 months post-injection)
Nerve	Record Site	Amplitude Right	Amplitude Left	Amplitude Normal	Latency Right	Latency Left	Latency Normal		Nerve	Record Site	Amplitude Right	Amplitude Left	Amplitude Normal	Latency Right	Latency Left	Latency Normal		Nerve	Record Site	Amplitude Right	Amplitude Left	Amplitude Normal	Latency Right	Latency Left	Latency Normal
Median	Cervical, N13	NA	2.3	(0.9-3.0)	NA	13.7	(11.3-15.5)		Median	Cervical, N13	NA	NA	(0.9-3.0)	NA	NA	(11.3-15.5)		Median	Cervical, N13	NA	NA	(0.9-3.0)	NA	NA	(11.3-15.5)
	Clavicle, N9	NA	5.7	(1.0-6.5)	NA	10.4	(8.2-11.7)			Clavicle, N9	NA	NA	(1.0-6.5)	NA	NA	(8.2-11.7)			Clavicle, N9	NA	NA	(1.0-6.5)	NA	NA	(8.2-11.7)
	Scalp, N20	NA	3.1	(0.5-8.7)	NA	20.3	(16.9-21.9)			Scalp, N20	NA	NA	(0.5-8.7)	NA	NA	(16.9-21.9)			Scalp, N20	NA	NA	(0.5-8.7)	NA	NA	(16.9-21.9)
	N13-N20 Interval				NA	6.6	(4.7-6.6)			N13-N20 Interval				NA	NA	(4.7-6.6)			N13-N20 Interval				NA	NA	(4.7-6.6)
	N9-N13 Interval				NA	3.3	(2.2-4.7)			N9-N13 Interval				NA	NA	(2.2-4.7)			N9-N13 Interval				NA	NA	(2.2-4.7)
	N9-N20 Interval				NA	9.9	(7.8-10.5)			N9-N20 Interval				NA	NA	(7.8-10.5)			N9-N20 Interval				NA	NA	(7.8-10.5)
Tibial	Cervical, N30	NA	-	(0.4-1.5)	NA	-	(24.0-37.0)		Tibial	Cervical, N30	-	-	(0.4-1.5)	-	-	(24.0-37.0)		Tibial	Cervical, N30	-	-	(0.4-1.5)	-	-	(24.0-37.0)
	Lumbar, N22	NA	0.2	(0.0-2.8)	NA	21.9	(18.0-28.0)			Lumbar, N22	-	0.4	(0.0-2.8)	-	23.3	(18.0-28.0)			Lumbar, N22	-	-	(0.0-2.8)	-	-	(18.0-28.0)
	Scalp,	NA	-	(0.6-6.5)	NA	-	(32.0-46.0)			Scalp,	-	-	(0.6-6.5)	-	-	(32.0-46.0)			Scalp,	-	-	(0.6-6.5)	-	-	(32.0-46.0)
	P38									P38									P38
	N22-N30 Interval				NA	-	(5.5-11.0)			N22-N30 Interval				-	-	(5.5-11.0)			N22-N30 Interval				-	-	(5.5-11.0)
	N22-P38 Interval				NA	-	(12.2-20.0)			N22-P38 Interval				-	-	(12.2-20.0)			N22-P38 Interval				-	-	(12.2-20.0)
	N30-P38 Interval				NA	-	(5.0-12.0)			N30-P38 Interval				-	-	(5.0-12.0)			N30-P38 Interval				-	-	(5.0-12.0)
Amplitude is measured in microvolt (μV); Latency is measured in milliseconds(ms).									Amplitude is measured in microvolt (μV); Latency is measured in milliseconds(ms).									Amplitude is measured in microvolt (μV); Latency is measured in milliseconds(ms).
“-“ represents response that could not be obtained.									“-“ represents response that could not be obtained.									“-“ represents response that could not be obtained.
“NA” represents examination not performed.									“NA” represents examination that was not performed.									“NA” represents examination that was not performed.
Patient 3
Somatosensory Evoked Potentials – Patient 3 (Baseline)									Somatosensory Evoked Potentials – Patient 3 (5 months post-injection)									Somatosensory Evoked Potentials – Patient 3 (17 months post-injection)
Nerve	Record Site	Amplitude Right	Amplitude Left	Amplitude Normal	Latency Right	Latency Left	Latency Normal		Nerve	Record Site	Amplitude Right	Amplitude Left	Amplitude Normal	Latency Right	Latency Left	Latency Normal		Nerve	Record Site	Amplitude Right	Amplitude Left	Amplitude Normal	Latency Right	Latency Left	Latency Normal
Median	Cervical, N13	-	1.1	(0.9-3.0)	15	13.9	(11.3-15.5)		Median	Cervical, N13	0.8	0.8	(0.9-3.0)	13.8	13.7	(11.3-15.5)		Median	Cervical, N13	0.7	0.6	(0.9-3.0)	13.7	13.5	(11.3-15.5)
	Clavicle, N9	2.5	0.8	(1.0-6.5)	8	7.5	(8.2-11.7)			Clavicle, N9	0.7	1.8	(1.0-6.5)	10.2	10.2	(8.2-11.7)			Clavicle, N9	1.9	2.6	(1.0-6.5)	9.8	10.1	(8.2-11.7)
	Scalp, N20	1.1	1.7	(0.5-8.7)	21.6	19.7	(16.9-21.9)			Scalp, N20	2	2.4	(0.5-8.7)	19.5	20.2	(16.9-21.9)			Scalp, N20	2.8	3.5	(0.5-8.7)	19.2	19.8	(16.9-21.9)
	N13-N20 Interval				5.8	5.8	(4.7-6.6)			N13-N20 Interval				5.7	6.5	(4.7-6.6)			N13-N20 Interval				5.5	6.3	(4.7-6.6)
	N9-N13 Interval				7.8	6.4	(2.2-4.7)			N9-N13 Interval				3.6	3.5	(2.2-4.7)			N9-N13 Interval				3.9	3.4	(2.2-4.7)
	N9-N20 Interval				13.6	12.2	(7.8-10.5)			N9-N20 Interval				9.3	10	(7.8-10.5)			N9-N20 Interval				9.4	9.7	(7.8-10.5)
Tibial	Cervical, N30	1.2	-	(0.4-1.5)	30.8	-	(24.0-37.0)		Tibial	Cervical, N30	0.6	-	(0.4-1.5)	33.3	-	(24.0-37.0)		Tibial	Cervical, N30	-	-	(0.4-1.5)	-	-	(24.0-37.0)
	Lumbar, N22	0.6	1.2	(0.0-2.8)	23	23.9	(18.0-28.0)			Lumbar, N22	0.2	0.2	(0.0-2.8)	22.5	23.1	(18.0-28.0)			Lumbar, N22	0.4	0.8	(0.0-2.8)	22	22.3	(18.0-28.0)
	Scalp,	1.3	1.4	(0.6-6.5)	41.3	43.6	(32.0-46.0)			Scalp,	1	1.1	(0.6-6.5)	40.9	41.7	(32.0-46.0)			Scalp,	1.8	2.2	(0.6-6.5)	39.7	41.1	(32.0-46.0)
	P38									P38									P38
	N22-N30 Interval				7.8	-	(5.5-11.0)			N22-N30 Interval				10.8	-	(5.5-11.0)			N22-N30 Interval				-	-	(5.5-11.0)
	N22-P38 Interval				18.3	19.7	(12.2-20.0)			N22-P38 Interval				18.4	18.6	(12.2-20.0)			N22-P38 Interval				17.7	18.8	(12.2-20.0)
	N30-P38 Interval				10.5	-	(5.0-12.0)			N30-P38 Interval				7.6	-	(5.0-12.0)			N30-P38 Interval				-	-	(5.0-12.0)
Amplitude is measured in microvolt (μV); Latency is measured in milliseconds(ms).									Amplitude is measured in microvolt (μV); Latency is measured in milliseconds(ms).									Amplitude is measured in microvolt (μV); Latency is measured in milliseconds(ms).
“-“ represents response that could not be obtained.									“-“ represents response that could not be obtained.									“-“ represents response that could not be obtained.
“NA” represents examination not performed.									“NA” represents examination not performed.									“NA” represents examination not performed.
Patient 4
Somatosensory Evoked Potentials – Patient 4 (Baseline)									Somatosensory Evoked Potentials – Patient 4 (5 months post-injection)									Somatosensory Evoked Potentials – Patient 4 (15 months post-injection)
Nerve	Record Site	Amplitude Right	Amplitude Left	Amplitude Normal	Latency Right	Latency Left	Latency Normal		Nerve	Record Site	Amplitude Right	Amplitude Left	Amplitude Normal	Latency Right	Latency Left	Latency Normal		Nerve	Record Site	Amplitude Right	Amplitude Left	Amplitude Normal	Latency Right	Latency Left	Latency Normal
Median	Cervical, N13	2	1.2	(0.9-3.0)	13.2	12.6	(11.3-15.5)		Median	Cervical, N13	1.3	0.7	(0.9-3.0)	13.3	13.7	(11.3-15.5)		Median	Cervical, N13	NA	NA	(0.9-3.0)	NA	NA	(11.3-15.5)
	Clavicle, N9	6	3.2	(1.0-6.5)	9.9	10.1	(8.2-11.7)			Clavicle, N9	3.8	4.1	(1.0-6.5)	9.5	9.8	(8.2-11.7)			Clavicle, N9	NA	NA	(1.0-6.5)	NA	NA	(8.2-11.7)
	Scalp, N20	4.2	3.4	(0.5-8.7)	19.4	20	(16.9-21.9)			Scalp, N20	2.3	1.9	(0.5-8.7)	20	19.3	(16.9-21.9)			Scalp, N20	NA	NA	(0.5-8.7)	NA	NA	(16.9-21.9)
	N13-N20 Interval				6.2	6.6	(4.7-6.6)			N13-N20 Interval				6.7	5.6	(4.7-6.6)			N13-N20 Interval				NA	NA	(4.7-6.6)
	N9-N13 Interval				3.3	2.5	(2.2-4.7)			N9-N13 Interval				3.8	3.9	(2.2-4.7)			N9-N13 Interval				NA	NA	(2.2-4.7)
	N9-N20 Interval				9.5	9.9	(7.8-10.5)			N9-N20 Interval				10.5	9.5	(7.8-10.5)			N9-N20 Interval				NA	NA	(7.8-10.5)
Tibial	Cervical, N30	-	-	(0.4-1.5)	-	-	(24.0-37.0)		Tibial	Cervical, N30	0.4	1.2	(0.4-1.5)	33.4	30.6	(24.0-37.0)		Tibial	Cervical, N30	-	-	(0.4-1.5)	-	-	(24.0-37.0)
	Lumbar, N22	0.4	0.2	(0.0-2.8)	24.1	28	(18.0-28.0)			Lumbar, N22	0.3	0.7	(0.0-2.8)	21.6	21.1	(18.0-28.0)			Lumbar, N22	0.4	-	(0.0-2.8)	23	-	(18.0-28.0)
	Scalp,	1.6	2.6	(0.6-6.5)	40.5	41.9	(32.0-46.0)			Scalp,	0.9	1	(0.6-6.5)	40.9	40.3	(32.0-46.0)			Scalp,	0.6	0.7	(0.6-6.5)	39.5	38.3	(32.0-46.0)
	P38									P38									P38
	N22-N30 Interval				-	-	(5.5-11.0)			N22-N30 Interval				11	9.5	(5.5-11.0)			N22-N30 Interval				-	-	(5.5-11.0)
	N22-P38 Interval				16.4	13.9	(12.2-20.0)			N22-P38 Interval				19.3	19.2	(12.2-20.0)			N22-P38 Interval				16.5	-	(12.2-20.0)
	N30-P38 Interval				-	-	(5.0-12.0)			N30-P38 Interval				7.5	9.7	(5.0-12.0)			N30-P38 Interval				-	-	(5.0-12.0)
Amplitude is measured in microvolt (μV); Latency is measured in milliseconds(ms).									Amplitude is measured in microvolt (μV); Latency is measured in milliseconds(ms).									Amplitude is measured in microvolt (μV); Latency is measured in milliseconds(ms).
“-“ represents response that could not be obtained.									“-“ represents response that could not be obtained.									“-“ represents response that could not be obtained.
“NA” represents examination not performed.									“NA” represents examination not performed.									“NA” represents examination not performed.
Patient 5
Somatosensory Evoked Potentials – Patient 5 (Baseline)									Somatosensory Evoked Potentials – Patient 5 (5 months post-injection)									Somatosensory Evoked Potentials – Patient 5 (17 months post-injection)
Nerve	Record Site	Amplitude Right	Amplitude Left	Amplitude Normal	Latency Right	Latency Left	Latency Normal		Nerve	Record Site	Amplitude Right	Amplitude Left	Amplitude Normal	Latency Right	Latency Left	Latency Normal		Nerve	Record Site	Amplitude Right	Amplitude Left	Amplitude Normal	Latency Right	Latency Left	Latency Normal
Median	Cervical, N13	NA	NA	(0.9-3.0)	NA	NA	(11.3-15.5)		Median	Cervical, N13	NA	NA	(0.9-3.0)	NA	NA	(11.3-15.5)		Median	Cervical, N13	NA	NA	(0.9-3.0)	NA	NA	(11.3-15.5)
	Clavicle, N9	NA	NA	(1.0-6.5)	NA	NA	(8.2-11.7)			Clavicle, N9	NA	NA	(1.0-6.5)	NA	NA	(8.2-11.7)			Clavicle, N9	NA	NA	(1.0-6.5)	NA	NA	(8.2-11.7)
	Scalp, N20	NA	NA	(0.5-8.7)	NA	NA	(16.9-21.9)			Scalp, N20	NA	NA	(0.5-8.7)	NA	NA	(16.9-21.9)			Scalp, N20	NA	NA	(0.5-8.7)	NA	NA	(16.9-21.9)
	N13-N20 Interval				NA	NA	(4.7-6.6)			N13-N20 Interval				NA	NA	(4.7-6.6)			N13-N20 Interval				NA	NA	(4.7-6.6)
	N9-N13 Interval				NA	NA	(2.2-4.7)			N9-N13 Interval				NA	NA	(2.2-4.7)			N9-N13 Interval				NA	NA	(2.2-4.7)
	N9-N20 Interval				NA	NA	(7.8-10.5)			N9-N20 Interval				NA	NA	(7.8-10.5)			N9-N20 Interval				NA	NA	(7.8-10.5)
Tibial	Cervical, N30	-	-	(0.4-1.5)	-	-	(24.0-37.0)		Tibial	Cervical, N30	-	-	(0.4-1.5)	-	-	(24.0-37.0)		Tibial	Cervical, N30	-	-	(0.4-1.5)	-	-	(24.0-37.0)
	Lumbar, N22	-	0.3	(0.0-2.8)	-	25.2	(18.0-28.0)			Lumbar, N22	-	-	(0.0-2.8)	-	-	(18.0-28.0)			Lumbar, N22	0.2	0.2	(0.0-2.8)	24.7	22.8	(18.0-28.0)
	Scalp,	0.4	0.2	(0.6-6.5)	47.8	47	(32.0-46.0)			Scalp,	-	-	(0.6-6.5)	-	-	(32.0-46.0)			Scalp,	-	-	(0.6-6.5)	-	-	(32.0-46.0)
	P38									P38									P38
	N22-N30 Interval				-	-	(5.5-11.0)			N22-N30 Interval				-	-	(5.5-11.0)			N22-N30 Interval				-	-	(5.5-11.0)
	N22-P38 Interval				-	21.8	(12.2-20.0)			N22-P38 Interval				-	-	(12.2-20.0)			N22-P38 Interval				-	-	(12.2-20.0)
	N30-P38 Interval				-	-	(5.0-12.0)			N30-P38 Interval				-	-	(5.0-12.0)			N30-P38 Interval				-	-	(5.0-12.0)
Amplitude is measured in microvolt (μV); Latency is measured in milliseconds(ms).									Amplitude is measured in microvolt (μV); Latency is measured in milliseconds(ms).									Amplitude is measured in microvolt (μV); Latency is measured in milliseconds(ms).
“-“ represents response that could not be obtained.									“-“ represents response that could not be obtained.									“-“ represents response that could not be obtained.
“NA” represents examination not performed.									“NA” represents examination not performed.									“NA” represents examination not performed.
Patient 6
Somatosensory Evoked Potentials – Patient 6 (Baseline)									Somatosensory Evoked Potentials – Patient 6 (5 months post-injection)									Somatosensory Evoked Potentials – Patient 6 (17 months post-injection)
Nerve	Record Site	Amplitude Right	Amplitude Left	Amplitude Normal	Latency Right	Latency Left	Latency Normal		Nerve	Record Site	Amplitude Right	Amplitude Left	Amplitude Normal	Latency Right	Latency Left	Latency Normal		Nerve	Record Site	Amplitude Right	Amplitude Left	Amplitude Normal	Latency Right	Latency Left	Latency Normal
Median	Cervical, N13	0.7	0.5	(0.9-3.0)	15	14.2	(11.3-15.5)		Median	Cervical, N13	1.1	1.1	(0.9-3.0)	14.5	13.6	(11.3-15.5)		Median	Cervical, N13	1.7	0.5	(0.9-3.0)	15	14.8	(11.3-15.5)
	Clavicle, N9	1.7	0.7	(1.0-6.5)	9.5	9.7	(8.2-11.7)			Clavicle, N9	0.5	1.6	(1.0-6.5)	9.9	10	(8.2-11.7)			Clavicle, N9	2	1	(1.0-6.5)	10	10.2	(8.2-11.7)
	Scalp, N20	1.5	1.3	(0.5-8.7)	19.4	20.5	(16.9-21.9)			Scalp, N20	1.6	1	(0.5-8.7)	20	20.9	(16.9-21.9)			Scalp, N20	1.2	1.2	(0.5-8.7)	20.2	20.9	(16.9-21.9)
	N13-N20 Interval				4.4	6.3	(4.7-6.6)			N13-N20 Interval				5.5	6.6	(4.7-6.6)			N13-N20 Interval				5.2	6.1	(4.7-6.6)
	N9-N13 Interval				5.5	4.5	(2.2-4.7)			N9-N13 Interval				4.6	3.6	(2.2-4.7)			N9-N13 Interval				5	4.6	(2.2-4.7)
	N9-N20 Interval				9.9	10.8	(7.8-10.5)			N9-N20 Interval				10.1	10.9	(7.8-10.5)			N9-N20 Interval				10.2	10.7	(7.8-10.5)
Tibial	Cervical, N30	-	0.7	(0.4-1.5)	-	28.6	(24.0-37.0)		Tibial	Cervical, N30	-	1.5	(0.4-1.5)	-	32	(24.0-37.0)		Tibial	Cervical, N30	-	-	(0.4-1.5)	-	-	(24.0-37.0)
	Lumbar, N22	0.1	0.4	(0.0-2.8)	23	20.2	(18.0-28.0)			Lumbar, N22	0.6	0.9	(0.0-2.8)	21.3	20	(18.0-28.0)			Lumbar, N22	-	-	(0.0-2.8)	20.8	20.3	(18.0-28.0)
	Scalp,	-	-	(0.6-6.5)	-	-	(32.0-46.0)			Scalp,	-	-	(0.6-6.5)	-	-	(32.0-46.0)			Scalp,	-	-	(0.6-6.5)	-	-	(32.0-46.0)
	P38									P38									P38
	N22-N30 Interval				-	8.4	(5.5-11.0)			N22-N30 Interval				-	11	(5.5-11.0)			N22-N30 Interval				-	-	(5.5-11.0)
	N22-P38 Interval				-	-	(12.2-20.0)			N22-P38 Interval				-	-	(12.2-20.0)			N22-P38 Interval				-	-	(12.2-20.0)
	N30-P38 Interval				-	-	(5.0-12.0)			N30-P38 Interval				-	-	(5.0-12.0)			N30-P38 Interval				-	-	(5.0-12.0)
Amplitude is measured in microvolt (μV); Latency is measured in milliseconds(ms).									Amplitude is measured in microvolt (μV); Latency is measured in milliseconds(ms).									Amplitude is measured in microvolt (μV); Latency is measured in milliseconds(ms).
“-“ represents response that could not be obtained.									“-“ represents response that could not be obtained.									“-“ represents response that could not be obtained.
“NA” represents examination not performed.									“NA” represents examination not performed.									“NA” represents examination not performed.
Patient 7
Somatosensory Evoked Potentials – Patient 7 (Baseline)									Somatosensory Evoked Potentials – Patient 7 (7 months post-injection)									Somatosensory Evoked Potentials – Patient 7 (17 months post-injection)
Nerve	Record Site	Amplitude Right	Amplitude Left	Amplitude Normal	Latency Right	Latency Left	Latency Normal		Nerve	Record Site	Amplitude Right	Amplitude Left	Amplitude Normal	Latency Right	Latency Left	Latency Normal		Nerve	Record Site	Amplitude Right	Amplitude Left	Amplitude Normal	Latency Right	Latency Left	Latency Normal
Median	Cervical, N13	2.4	2.3	(0.9-3.0)	13.7	13.8	(11.3-15.5)		Median	Cervical, N13	NA	NA	(0.9-3.0)	NA	NA	(11.3-15.5)		Median	Cervical, N13	NA	NA	(0.9-3.0)	NA	NA	(11.3-15.5)
	Clavicle, N9	5.1	5.2	(1.0-6.5)	10.2	10.2	(8.2-11.7)			Clavicle, N9	NA	NA	(1.0-6.5)	NA	NA	(8.2-11.7)			Clavicle, N9	NA	NA	(1.0-6.5)	NA	NA	(8.2-11.7)
	Scalp, N20	3.7	4	(0.5-8.7)	19.5	19.5	(16.9-21.9)			Scalp, N20	NA	NA	(0.5-8.7)	NA	NA	(16.9-21.9)			Scalp, N20	NA	NA	(0.5-8.7)	NA	NA	(16.9-21.9)
	N13-N20 Interval				5.8	5.7	(4.7-6.6)			N13-N20 Interval				NA	NA	(4.7-6.6)			N13-N20 Interval				NA	NA	(4.7-6.6)
	N9-N13 Interval				3.5	3.6	(2.2-4.7)			N9-N13 Interval				NA	NA	(2.2-4.7)			N9-N13 Interval				NA	NA	(2.2-4.7)
	N9-N20 Interval				9.3	9.3	(7.8-10.5)			N9-N20 Interval				NA	NA	(7.8-10.5)			N9-N20 Interval				NA	NA	(7.8-10.5)
Tibial	Cervical, N30	-	-	(0.4-1.5)	-	-	(24.0-37.0)		Tibial	Cervical, N30	-	-	(0.4-1.5)	-	-	(24.0-37.0)		Tibial	Cervical, N30	-	-	(0.4-1.5)	-	-	(24.0-37.0)
	Lumbar, N22	-	-	(0.0-2.8)	-	-	(18.0-28.0)			Lumbar, N22	0.2	0.3	(0.0-2.8)	24.8	23.9	(18.0-28.0)			Lumbar, N22	0.5	0.6	(0.0-2.8)	25.9	24.5	(18.0-28.0)
	Scalp,	-	-	(0.6-6.5)	-	-	(32.0-46.0)			Scalp,	-	-	(0.6-6.5)	-	-	(32.0-46.0)			Scalp,	0.1	-	(0.6-6.5)	55.9	-	(32.0-46.0)
	P38									P38									P38
	N22-N30 Interval				-	-	(5.5-11.0)			N22-N30 Interval				-	-	(5.5-11.0)			N22-N30 Interval				-	-	(5.5-11.0)
	N22-P38 Interval				-	-	(12.2-20.0)			N22-P38 Interval				-	-	(12.2-20.0)			N22-P38 Interval				30	-	(12.2-20.0)
	N30-P38 Interval				-	-	(5.0-12.0)			N30-P38 Interval				-	-	(5.0-12.0)			N30-P38 Interval				-	-	(5.0-12.0)
Amplitude is measured in microvolt (μV); Latency is measured in milliseconds(ms).									Amplitude is measured in microvolt (μV); Latency is measured in milliseconds(ms).									Amplitude is measured in microvolt (μV); Latency is measured in milliseconds(ms).
“-“ represents response that could not be obtained.									“-“ represents response that could not be obtained.									“-“ represents response that could not be obtained.
“NA” represents examination not performed.									“NA” represents examination not performed.									“NA” represents examination not performed.
Patient 8
Somatosensory Evoked Potentials – Patient 8 (Baseline)									Somatosensory Evoked Potentials – Patient 8 (11 months post-injection)									Somatosensory Evoked Potentials – Patient 8 (16 months post-injection)
Nerve	Record Site	Amplitude Right	Amplitude Left	Amplitude Normal	Latency Right	Latency Left	Latency Normal		Nerve	Record Site	Amplitude Right	Amplitude Left	Amplitude Normal	Latency Right	Latency Left	Latency Normal		Nerve	Record Site	Amplitude Right	Amplitude Left	Amplitude Normal	Latency Right	Latency Left	Latency Normal
Median	Cervical, N13	0.4	0.5	(0.9-3.0)	14.5	15.6	(11.3-15.5)		Median	Cervical, N13	0.9	0.4	(0.9-3.0)	15.5	15	(11.3-15.5)		Median	Cervical, N13	0.5	-	(0.9-3.0)	14.7	-	(11.3-15.5)
	Clavicle, N9	3.6	2.8	(1.0-6.5)	9.9	9.9	(8.2-11.7)			Clavicle, N9	8.1	4.6	(1.0-6.5)	9.4	9.9	(8.2-11.7)			Clavicle, N9	5	3.4	(1.0-6.5)	9.5	9.4	(8.2-11.7)
	Scalp, N20	1.4	0.6	(0.5-8.7)	21.1	23	(16.9-21.9)			Scalp, N20	0.8	0.4	(0.5-8.7)	20.8	21.6	(16.9-21.9)			Scalp, N20	1.2	0.9	(0.5-8.7)	21.7	20.6	(16.9-21.9)
	N13-N20 Interval				6.6	7.4	(4.7-6.6)			N13-N20 Interval				5.3	6.6	(4.7-6.6)			N13-N20 Interval				6.5	-	(4.7-6.6)
	N9-N13 Interval				4.6	5.7	(2.2-4.7)			N9-N13 Interval				6.1	5.1	(2.2-4.7)			N9-N13 Interval				5.2	-	(2.2-4.7)
	N9-N20 Interval				11.2	13.1	(7.8-10.5)			N9-N20 Interval				11.4	11.7	(7.8-10.5)			N9-N20 Interval				12.2	11.2	(7.8-10.5)
Tibial	Cervical, N30	-	-	(0.4-1.5)	-	-	(24.0-37.0)		Tibial	Cervical, N30	-	-	(0.4-1.5)	-	-	(24.0-37.0)		Tibial	Cervical, N30	-	0.3	(0.4-1.5)	-	29.5	(24.0-37.0)
	Lumbar, N22	-	-	(0.0-2.8)	-	-	(18.0-28.0)			Lumbar, N22	-	-	(0.0-2.8)	-	-	(18.0-28.0)			Lumbar, N22	0.1	-	(0.0-2.8)	23.3	-	(18.0-28.0)
	Scalp,	-	-	(0.6-6.5)	-	-	(32.0-46.0)			Scalp,	-	-	(0.6-6.5)	-	-	(32.0-46.0)			Scalp,	-	-	(0.6-6.5)	-	-	(32.0-46.0)
	P38									P38									P38
	N22-N30 Interval				-	-	(5.5-11.0)			N22-N30 Interval				-	-	(5.5-11.0)			N22-N30 Interval				-	-	(5.5-11.0)
	N22-P38 Interval				-	-	(12.2-20.0)			N22-P38 Interval				-	-	(12.2-20.0)			N22-P38 Interval				-	-	(12.2-20.0)
	N30-P38 Interval				-	-	(5.0-12.0)			N30-P38 Interval				-	-	(5.0-12.0)			N30-P38 Interval				-	-	(5.0-12.0)
Amplitude is measured in microvolt (μV); Latency is measured in milliseconds(ms).									Amplitude is measured in microvolt (μV); Latency is measured in milliseconds(ms).									Amplitude is measured in microvolt (μV); Latency is measured in milliseconds(ms).
“-“ represents response that could not be obtained.									“-“ represents response that could not be obtained.									“-“ represents response that could not be obtained.
“NA” represents examination not performed.									“NA” represents examination not performed.									“NA” represents examination not performed.
Patient 9
Somatosensory Evoked Potentials – Patient 9 (Baseline)									Somatosensory Evoked Potentials – Patient 9 (7 months post-injection)									Somatosensory Evoked Potentials – Patient 9 (15 months post-injection)
Nerve	Record Site	Amplitude Right	Amplitude Left	Amplitude Normal	Latency Right	Latency Left	Latency Normal		Nerve	Record Site	Amplitude Right	Amplitude Left	Amplitude Normal	Latency Right	Latency Left	Latency Normal		Nerve	Record Site	Amplitude Right	Amplitude Left	Amplitude Normal	Latency Right	Latency Left	Latency Normal
Median	Cervical, N13	0.7	-	(0.9-3.0)	15	-	(11.3-15.5)		Median	Cervical, N13	1.3	1	(0.9-3.0)	13.9	13.4	(11.3-15.5)		Median	Cervical, N13	1.2	1.9	(0.9-3.0)	13.6	15	(11.3-15.5)
	Clavicle, N9	0.2	0.6	(1.0-6.5)	9.1	9.6	(8.2-11.7)			Clavicle, N9	3.4	2	(1.0-6.5)	10	10	(8.2-11.7)			Clavicle, N9	2	1.1	(1.0-6.5)	10.5	10.8	(8.2-11.7)
	Scalp, N20	2.4	2.8	(0.5-8.7)	20.9	22	(16.9-21.9)			Scalp, N20	2.1	2.4	(0.5-8.7)	20.2	20.3	(16.9-21.9)			Scalp, N20	1.9	2	(0.5-8.7)	20.5	21.2	(16.9-21.9)
	N13-N20 Interval				5.9	-	(4.7-6.6)			N13-N20 Interval				6.3	6.9	(4.7-6.6)			N13-N20 Interval				6.6	6.2	(4.7-6.6)
	N9-N13 Interval				5.9	-	(2.2-4.7)			N9-N13 Interval				3.9	3.4	(2.2-4.7)			N9-N13 Interval				3.1	4.2	(2.2-4.7)
	N9-N20 Interval				11.8	12.4	(7.8-10.5)			N9-N20 Interval				10.2	10.3	(7.8-10.5)			N9-N20 Interval				10	10.4	(7.8-10.5)
Tibial	Cervical, N30	-	-	(0.4-1.5)	-	-	(24.0-37.0)		Tibial	Cervical, N30	-	-	(0.4-1.5)	-	-	(24.0-37.0)		Tibial	Cervical, N30	-	-	(0.4-1.5)	-	-	(24.0-37.0)
	Lumbar, N22	1.3	0.8	(0.0-2.8)	19.4	22.7	(18.0-28.0)			Lumbar, N22	-	-	(0.0-2.8)	-	-	(18.0-28.0)			Lumbar, N22	-	-	(0.0-2.8)	-	-	(18.0-28.0)
	Scalp,	0.4	1.1	(0.6-6.5)	45.3	44.2	(32.0-46.0)			Scalp,	-	0.5	(0.6-6.5)	-	41.7	(32.0-46.0)			Scalp,	1.2	0.6	(0.6-6.5)	44.7	45.6	(32.0-46.0)
	P38									P38									P38
	N22-N30 Interval				-	-	(5.5-11.0)			N22-N30 Interval				-	-	(5.5-11.0)			N22-N30 Interval				-	-	(5.5-11.0)
	N22-P38 Interval				25.9	21.5	(12.2-20.0)			N22-P38 Interval				-	-	(12.2-20.0)			N22-P38 Interval				-	-	(12.2-20.0)
	N30-P38 Interval				-	-	(5.0-12.0)			N30-P38 Interval				-	-	(5.0-12.0)			N30-P38 Interval				-	-	(5.0-12.0)
Amplitude is measured in microvolt (μV); Latency is measured in milliseconds(ms).									Amplitude is measured in microvolt (μV); Latency is measured in milliseconds(ms).									Amplitude is measured in microvolt (μV); Latency is measured in milliseconds(ms).
“-“ represents response that could not be obtained.									“-“ represents response that could not be obtained.									“-“ represents response that could not be obtained.
“NA” represents examination not performed.									“NA” represents examination not performed.									“NA” represents examination not performed.
Patient 10
Somatosensory Evoked Potentials – Patient 10 (Baseline)
Nerve	Record Site	Amplitude Right	Amplitude Left	Amplitude Normal	Latency Right	Latency Left	Latency Normal
Median	Cervical, N13	-	-	(0.9-3.0)	-	-	(11.3-15.5)
	Clavicle, N9	2	-	(1.0-6.5)	8.8	-	(8.2-11.7)
	Scalp, N20	-	-	(0.5-8.7)	-	-	(16.9-21.9)
	N13-N20 Interval				-	-	(4.7-6.6)
	N9-N13 Interval				-	-	(2.2-4.7)
	N9-N20 Interval				-	-	(7.8-10.5)
Tibial	Cervical, N30	-	-	(0.4-1.5)	-	-	(24.0-37.0)
	Lumbar, N22	-	-	(0.0-2.8)	-	-	(18.0-28.0)
	Scalp,	-	-	(0.6-6.5)	-	-	(32.0-46.0)
	P38
	N22-N30 Interval				-	-	(5.5-11.0)
	N22-P38 Interval				-	-	(12.2-20.0)
	N30-P38 Interval				-	-	(5.0-12.0)
Amplitude is measured in microvolt (μV); Latency is measured in milliseconds(ms).
“-“ represents response that could not be obtained.
“NA” represents examination not performed.

## Sheet: Figure 6
External Participant Id	GM-CSF-Pre	GM-CSF-Post	IL-12p40-Pre	IL-12p41-Post	IL-15-Pre	IL-15-Post	IL-16-Pre	IL-16-Post	IL-17-Pre	IL-17-Post	IL-1A-Pre	IL-1A-Post	IL-5-Pre	IL-5_Post	IL-7-Pre	IL-7-Post	TNF-B-Pre	TNF-B-Post	VEGF-Pre	VEGF-Post
Patient-1	<1.7	<1.7	38.7658	9.01692	11.138	4.69977	65.3241	<38.2	<6.4	<6.4	<5.7	<5.7	<8.8	<8.8	1.86363	<1.1	<0.9	<0.9	88.9413	667.601
Patient-2	<1.7	<1.7	5.77323	376.847	2.6913	14.0954	<38.2	97.7354	<6.4	<6.4	<5.7	<5.7	<8.8	75.6869	1.41422	<1.1	<0.9	<0.9	<15.4	310.355
Patient-3	<1.7	<1.7	37.0372	39.5677	11.0519	11.5894	67.0769	49.4176	<6.4	<6.4	<5.7	<5.7	<8.8	<8.8	1.75752	1.95643	<0.9	<0.9	924.708	1104.48
Patient-4	<1.7	<1.7	7.00392	7.44942	2.11062	1.97433	<38.2	<38.2	<6.4	<6.4	<5.7	<5.7	<8.8	<8.8	<1.1	<1.1	<0.9	<0.9	<15.4	<15.4
Patient-5	<1.7		42.1531		9.80528		74.6887		<6.4		<5.7		<8.8		<1.1		<0.9		<15.4
Patient-6	<1.7	<1.7	5.21371	10.6767	3.87209	4.69454	<38.2	<38.2	<6.4	<6.4	<5.7	<5.7	<8.8	<8.8	<1.1	<1.1	<0.9	<0.9	<15.4	33.4697
Patient-7	<1.7	<1.7	5.71659	12.3601	2.66827	3.41883	<38.2	<38.2	<6.4	<6.4	<5.7	<5.7	<8.8	<8.8	1.45412	1.50278	<0.9	<0.9	<15.4	30.1509
Patient-8	<1.7	<1.7	53.6735	364.551	9.70326	12.8056	<38.2	102.947	<6.4	<6.4	<5.7	<5.7	<8.8	72.3575	<1.1	<1.1	<0.9	<0.9	<15.4	282.819
Patient-9	<1.7	<1.7	4.42145	21.5026	3.16209	4.64985	<38.2	<38.2	<6.4	<6.4	<5.7	<5.7	<8.8	<8.8	<1.1	<1.1	<0.9	<0.9	<15.4	150.533
Patient-10	<1.7	<1.7	54.4865	6.11862	10.1549	2.99865	<38.2	<38.2	<6.4	<6.4	<5.7	<5.7	<8.8	<8.8	<1.1	<1.1	<0.9	<0.9	<15.4	<15.4
